# Supplementary material for: A Freestanding Chitin-Derived Hierarchical Nanocomposite for Developing Electrodes in Future Supercapacitor Industry
Source: Polymers (Basel). 2022 Jan 4;14(1):195. doi: 10.3390/polym14010195 (PMC8747728; doi:10.3390/polym14010195)
Supplement: Supplementary file 1 [file polymers-14-00195-s001.zip]

Archive with 1 entries (1 files):
- polymers-1496245-supplementary.pdf
